# Supplementary material for: Lentiviral vectors escape innate sensing but trigger p53 in human hematopoietic stem and progenitor cells
Source: EMBO Mol Med. 2017 Jun 30;9(9):1198–211. doi: 10.15252/emmm.201707922 (PMC5582409; doi:10.15252/emmm.201707922)
Supplement: Supplementary file 3 — Source Data for Expanded View [file EMMM-9-1198-s005.zip]

Archive with 2 entries (1 files):
- Source_data_for_Figures_EV1J/
- Source_data_for_Figures_EV1J/Source_data_for_Figures_EV1J.pdf
